# Supplementary material for: Microbiome Landscapes in Squamous Cell Carcinoma Tissue Microenvironments: A Comparative Analysis
Source: Immun Inflamm Dis. 2026 Mar 17;14(3):e70406. doi: 10.1002/iid3.70406 (PMC13097533; doi:10.1002/iid3.70406)
Supplement: Supplementary file 3 — Table S1: Significantly different genera. [file IID3-14-e70406-s004.xlsx]

## Sheet: Bacteria
CuSCC	Coefficient	Regulation	P-value	ESCC	Coefficient	Regulation	P-value	LSCC	Coefficient	Regulation	P-value	HNSCC	Coefficient	Regulation	P-value	CeSCC	Coefficient	Regulation	P-value
g__Bradyrhizobium	-5.13428	Down	1.33532e-16	g__Capnocytophaga	6.48127	Up	2.43701e-42	g__Bacillus	-1.6102	Down	0	g__Massilia	-3.46683	Down	2.58502e-94	g__Dialister	-1.04646	Down	1.27627e-39
g__Finegoldia	5.58797	Up	1.33706e-15	g__Fusobacterium	6.08868	Up	2.01174e-38	g__Minicystis	-2.27813	Down	3.88578e-90	g__Clostridioides	4.03096	Up	4.11917e-68	g__Anaerococcus	-1.32016	Down	1.93622e-25
g__Streptococcus	3.06296	Up	3.42293e-13	g__Prevotella	5.85521	Up	4.23805e-33	g__Euzebyella	-3.1033	Down	1.55115e-59	g__Helicobacter	3.72206	Up	1.51068e-57	g__Finegoldia	1.8222	Up	3.2981e-24
g__Anaerococcus	3.14429	Up	1.04416e-06	g__Campylobacter	4.80076	Up	4.82765e-31	g__Brachyspira	-0.997657	Down	2.84913e-56	g__Campylobacter	4.19175	Up	1.10562e-56	g__Bradyrhizobium	-2.17286	Down	0.00458994
g__Mycolicibacterium	1.5594	Up	1.68823e-06	g__Veillonella	5.08901	Up	7.53212e-31	g__Liberibacter	-1.80409	Down	4.43353e-49	g__Stenotrophomonas	-3.4783	Down	2.10856e-40	g__Clavibacter	-1.50426	Down	0.00519661
g__Clostridium	-1.02472	Down	1.53935e-05	g__Herbaspirillum	-2.5735	Down	3.72716e-30	g__Thermosynechococcus	-1.6497	Down	2.489e-43	g__Leptotrichia	3.27318	Up	4.92404e-33	g__Runella	-3.0864	Down	0.00903585
g__Sphingomonas	1.9272	Up	3.43605e-05	g__Lachnoanaerobaculum	6.19057	Up	7.6414e-28	g__Sphingorhabdus	-1.0812	Down	1.14872e-40	Bacteria_NULL	2.01287	Up	6.97862e-31	g__Hungatella	-2.06769	Down	0.0123935
g__Lactobacillus	-1.12472	Down	5.7643e-05	g__Leptotrichia	5.28965	Up	1.48254e-25	g__Clostridioides	1.49998	Up	7.13787e-40	g__Tenacibaculum	2.28655	Up	1.08552e-27	g__Micromonospora	-1.98502	Down	0.0131018
g__Rhodopseudomonas	0.988179	Up	8.76807e-05	g__Treponema	6.29244	Up	1.78275e-23	g__Virgibacillus	-0.671717	Down	7.56581e-28	g__Selenomonas	4.73751	Up	1.158e-26	g__Hydrogenophaga	-1.31877	Down	0.0134747
g__Pseudomonas	1.02125	Up	0.000171349	g__Gemella	3.79693	Up	3.25256e-22	g__Pedobacter	-0.741239	Down	1.47835e-24	g__Schaalia	1.56319	Up	1.35311e-25	g__Ochrobactrum	-1.8876	Down	0.0140491
g__Peptoniphilus	3.17941	Up	0.000217063	g__Rothia	4.19033	Up	4.26172e-22	g__Caulobacter	3.4527	Up	1.96908e-24	g__Francisella	2.0678	Up	3.41232e-25	g__Lactobacillus	0.845844	Up	0.016112
g__Acinetobacter	-0.447951	Down	0.000487002	g__Bacteroides	4.33074	Up	4.37358e-22	g__Chamaesiphon	-0.845853	Down	1.32516e-22	g__Bacteroides	2.85515	Up	3.37465e-23	g__Thermodesulfobacterium	-2.28903	Down	0.0161629
g__Erythrobacter	-1.61914	Down	0.00114948	g__Schaalia	2.92994	Up	2.76032e-21	g__Rickettsia	-0.567768	Down	3.42639e-19	g__Sphingomonas	-1.79309	Down	1.18269e-22	g__Paraprevotella	3.47971	Up	0.0211045
g__Enterobacter	0.631132	Up	0.00253121	g__Selenomonas	6.4747	Up	3.83648e-21	g__Arachidicoccus	-0.824944	Down	8.17525e-19	g__Klebsiella	1.56597	Up	1.15379e-21	g__Fervidobacterium	1.29589	Up	0.0217062
g__Chryseobacterium	-0.382375	Down	0.00386007	g__Parvimonas	4.27128	Up	9.57527e-21	g__Alistipes	1.95911	Up	9.29706e-18	g__Pediococcus	-1.93226	Down	1.03537e-20	g__Sphingopyxis	-1.31887	Down	0.0232636
g__Vibrio	0.395763	Up	0.00836919	g__Clostridioides	4.25523	Up	1.14686e-20	g__Variibacter	-0.788251	Down	1.3571e-16	g__Moraxella	3.00124	Up	1.84714e-20	g__Legionella	-1.43153	Down	0.0304459
g__Corynebacterium	1.39204	Up	0.00911416	g__Thermodesulfobacterium	1.7718	Up	4.74666e-18	g__Oceanisphaera	0.587531	Up	4.42973e-15	g__Mycoplasma	2.43837	Up	1.90319e-20	g__Xanthomonas	1.23572	Up	0.031009
g__Yersinia	0.580572	Up	0.00926665	g__Streptococcus	3.84018	Up	7.55478e-18	g__Desulfosarcina	1.06119	Up	4.57481e-15	g__Brevundimonas	-1.92516	Down	1.82663e-19	g__Erythrobacter	-1.88695	Down	0.0311248
g__Salmonella	0.545627	Up	0.0138123	g__Porphyromonas	4.19698	Up	1.42704e-16	g__Oligotropha	1.3769	Up	6.53192e-13	g__Treponema	3.61174	Up	2.6043e-19	g__Modestobacter	-1.38323	Down	0.0348389
g__Legionella	0.487476	Up	0.0139186	g__Mycoplasma	3.30952	Up	5.41199e-16	g__Dehalococcoides	-0.369769	Down	2.39999e-12	g__Lachnoanaerobaculum	3.81904	Up	2.67907e-19	g__Peptoniphilus	0.366731	Up	0.0404883
g__Ralstonia	-0.650704	Down	0.0171897	Bacteria_NULL	1.80626	Up	1.8822e-15	g__Sphaerospermopsis	0.484302	Up	3.73185e-12	g__Spiroplasma	1.31943	Up	6.21118e-19	g__Massilia	-1.54213	Down	0.0458718
g__Sphaerospermopsis	0.324608	Up	0.0199673	g__Mycobacterium	2.58142	Up	5.415e-13	g__Leptolyngbya	0.661591	Up	4.58159e-11	g__Mesorhizobium	0.925159	Up	7.9298e-18	g__Providencia	2.31321	Up	0.049469
g__Mycobacterium	0.863979	Up	0.0210905	g__Neisseria	1.86827	Up	4.76047e-12	g__Sphingobacterium	-0.336357	Down	3.25176e-10	g__Chryseobacterium	0.802367	Up	8.62982e-17
g__Escherichia	0.45547	Up	0.0399387	g__Octadecabacter	-1.58947	Down	1.85565e-11	g__Borreliella	-0.419144	Down	1.0666e-09	g__Paenibacillus	0.828833	Up	1.96406e-16
g__Rathayibacter	0.556513	Up	0.0413183	g__Actinomyces	2.61374	Up	3.17528e-11	g__Methylosinus	0.625489	Up	1.15999e-09	g__Sporolactobacillus	-1.01128	Down	2.10605e-15
g__Shigella	0.356518	Up	0.0490261	g__Haemophilus	-3.18444	Down	1.31407e-09	g__Streptomyces	0.325021	Up	2.79664e-08	g__Parvimonas	2.60199	Up	4.51335e-15
				g__Finegoldia	1.92286	Up	4.84364e-08	g__Bartonella	0.625527	Up	5.40137e-08	g__Burkholderia	-0.564861	Down	5.47386e-15
				g__Psychrobacillus	0.660792	Up	3.38218e-07	g__Pasteurella	0.393568	Up	1.20735e-07	g__Gemella	2.00144	Up	9.05029e-15
				g__Rummeliibacillus	-0.926092	Down	4.40899e-07	g__Francisella	0.613676	Up	2.60785e-07	g__Pasteurella	1.06505	Up	9.2461e-15
				g__Cellvibrio	-1.20022	Down	5.19048e-07	g__Variovorax	-0.943815	Down	8.1999e-07	g__Cutibacterium	-1.2854	Down	1.1255e-14
				g__Anaerohalosphaera	-1.2188	Down	1.15226e-06	g__Parageobacillus	0.752361	Up	9.35404e-07	g__Clostridium	1.56666	Up	2.02248e-14
				g__Mycolicibacterium	3.00924	Up	1.35764e-06	g__Ilyobacter	0.41378	Up	9.77038e-07	g__Georgenia	-1.09873	Down	2.89242e-14
				g__Chryseobacterium	0.631709	Up	1.48899e-06	Bacteria_NULL	0.283054	Up	1.45e-06	g__Serratia	1.1909	Up	9.73839e-14
				g__Bacillus	0.642314	Up	2.02458e-06	g__Escherichia	0.535202	Up	2.02999e-06	g__Formosa	1.17519	Up	4.73658e-13
				g__Massilia	-0.947892	Down	5.73757e-06	g__Corynebacterium	0.585861	Up	2.04785e-06	g__Sulfurimonas	1.28969	Up	5.89584e-13
				g__Filifactor	2.82895	Up	1.09286e-05	g__Brevibacillus	0.266269	Up	2.91351e-06	g__Enterococcus	0.624901	Up	6.44861e-13
				g__Lactobacillus	0.964463	Up	7.23724e-05	g__Empedobacter	0.265546	Up	4.32564e-06	g__Sphingobacterium	1.11629	Up	9.08675e-13
				g__Paenibacillus	0.5328	Up	7.43763e-05	g__Pantoea	0.399353	Up	9.66829e-06	g__Fusobacterium	2.09499	Up	1.33001e-12
				g__Nocardioides	-0.905201	Down	0.000116259	g__Microcystis	0.761604	Up	1.16719e-05	g__Streptococcus	1.51403	Up	1.23644e-11
				g__Rhodopseudomonas	1.07144	Up	0.000247348	g__Hymenobacter	0.829566	Up	2.83311e-05	g__Skermanella	1.14098	Up	2.17054e-10
				g__Sphingomonas	-0.677276	Down	0.000485888	g__Chlamydia	-0.276922	Down	2.85942e-05	g__Eikenella	2.45233	Up	2.18072e-10
				g__Shewanella	1.02488	Up	0.000487283	g__Thalassotalea	-0.355846	Down	4.78423e-05	g__Flavobacterium	0.840996	Up	5.32415e-10
				g__Pseudoalteromonas	0.84293	Up	0.0014775	g__Leptospira	-0.446026	Down	6.62219e-05	g__Tannerella	2.4083	Up	1.23416e-09
				g__Nitrosococcus	0.731432	Up	0.00179281	g__Proteus	0.290069	Up	7.40667e-05	g__Empedobacter	0.50831	Up	2.32759e-09
				g__Aerococcus	0.498672	Up	0.00230813	g__Arthrobacter	-0.552942	Down	0.00018839	g__Buchnera	0.671343	Up	3.03549e-09
				g__Flavobacterium	0.539983	Up	0.00240402	g__Mucilaginibacter	-0.35782	Down	0.00033006	g__Lactobacillus	0.560837	Up	3.06089e-09
				g__Deinococcus	1.02598	Up	0.00369368	g__Treponema	-0.405612	Down	0.000394982	g__Prevotella	1.81775	Up	1.68619e-08
				g__Lysobacter	-0.352333	Down	0.00450203	g__Hafnia	-0.232716	Down	0.000409673	g__Pandoraea	0.76286	Up	3.95418e-08
				g__Kytococcus	-1.29404	Down	0.00559803	g__Paenibacillus	0.362346	Up	0.00044747	g__Haemophilus	1.71172	Up	4.15208e-08
				g__Brevibacillus	0.474936	Up	0.00610488	g__Paeniclostridium	0.29825	Up	0.000654409	g__Urechidicola	0.696041	Up	1.34289e-07
				g__Acinetobacter	-0.476245	Down	0.00715892	g__Borrelia	-0.211878	Down	0.000814946	g__Alcaligenes	0.596377	Up	3.81971e-07
				g__Hymenobacter	0.749838	Up	0.0072512	g__Listeria	-0.273973	Down	0.000943161	g__Chitinophaga	0.62276	Up	2.04954e-06
				g__Edwardsiella	0.624132	Up	0.00739439	g__Legionella	0.320983	Up	0.000990888	g__Veillonella	-1.25141	Down	2.82647e-06
				g__Paraburkholderia	-0.420861	Down	0.00942311	g__Psychrobacillus	0.350198	Up	0.00107188	g__Rhodococcus	-0.502671	Down	3.0762e-06
				g__Sphingobacterium	-0.527849	Down	0.00990304	g__Halanaerobium	0.205561	Up	0.0011015	g__Herbaspirillum	-0.779401	Down	4.41192e-06
				g__Ralstonia	-0.653706	Down	0.0104589	g__Cutibacterium	0.394171	Up	0.00112352	g__Filifactor	2.03988	Up	4.65285e-06
				g__Halothece	-0.709227	Down	0.0120414	g__Thermodesulfobacterium	0.298344	Up	0.00120944	g__Streptomonospora	-0.531568	Down	5.82473e-06
				g__Pantoea	-0.548484	Down	0.0164106	g__Elizabethkingia	0.193391	Up	0.00257563	g__Porphyromonas	1.83608	Up	6.23595e-06
				g__Enterobacter	-0.472331	Down	0.0171786	g__Providencia	0.333492	Up	0.00316841	g__Curtobacterium	-1.25713	Down	7.99758e-06
				g__Desulfarculus	-0.460281	Down	0.0233568	g__Yersinia	-0.24981	Down	0.00456469	g__Dialister	2.10244	Up	8.48629e-06
				g__Salmonella	-0.490324	Down	0.023771	g__Ehrlichia	-0.242977	Down	0.00486026	g__Bacillus	0.395856	Up	1.01656e-05
				g__Aminomonas	0.490303	Up	0.0247004	g__Mesorhizobium	0.380551	Up	0.00492831	g__Staphylococcus	-0.363031	Down	1.59383e-05
				g__Morganella	0.513666	Up	0.0289238	g__Edwardsiella	-0.242076	Down	0.00770076	g__Alloactinosynnema	0.382651	Up	1.68676e-05
				g__Serratia	-0.46861	Down	0.0290186	g__Staphylococcus	0.276911	Up	0.00900971	g__Streptosporangium	-0.529809	Down	3.08605e-05
				g__Empedobacter	0.323946	Up	0.0296129	g__Tenacibaculum	0.245166	Up	0.00984403	g__Lysobacter	-0.286022	Down	3.33226e-05
				g__Moritella	-0.465802	Down	0.0299746	g__Leuconostoc	0.243618	Up	0.00994327	g__Winogradskyella	0.478415	Up	4.09275e-05
				g__Methylobacterium	0.593437	Up	0.0353975	g__Sulfurimonas	-0.164561	Down	0.0110116	g__Halanaerobium	0.45305	Up	4.3195e-05
				g__Sulfurovum	-0.219723	Down	0.0454562	g__Gemella	-0.0871821	Down	0.0124768	g__Synechococcus	0.588412	Up	7.07943e-05
				g__Acidovorax	-0.461812	Down	0.047697	g__Bradyrhizobium	0.454055	Up	0.0147732	g__Chlamydia	0.391202	Up	8.17402e-05
								g__Weissella	-0.322477	Down	0.0169456	g__Methylobacterium	-0.523169	Down	8.18456e-05
								g__Lentzea	0.259899	Up	0.0187412	g__Labrys	0.286549	Up	0.000110141
								g__Oceanihabitans	0.225236	Up	0.0208745	g__Pseudomonas	0.214108	Up	0.000137778
								g__Chryseobacterium	0.106256	Up	0.0246903	g__Pseudoalteromonas	0.440868	Up	0.000143765
								g__Aggregatibacter	-0.195715	Down	0.0247717	g__Halorhodospira	0.707645	Up	0.000152266
								g__Cellulophaga	0.191028	Up	0.0258987	g__Deinococcus	-0.769712	Down	0.00020237
								g__Halomonas	0.237316	Up	0.0270324	g__Bradyrhizobium	-0.443422	Down	0.000517032
								g__Spiroplasma	-0.161726	Down	0.0361503	g__Sphingosinithalassobacter	0.637255	Up	0.00058913
								g__Pseudomonas	0.253866	Up	0.0392779	g__Capnocytophaga	1.18755	Up	0.000597226
								g__Desulfosporosinus	-0.252644	Down	0.0415639	g__Thalassotalea	0.758538	Up	0.000820976
								g__Erwinia	0.177838	Up	0.0462182	g__Hafnia	-0.399089	Down	0.00111999
								g__Enterococcus	0.17731	Up	0.0495625	g__Elizabethkingia	0.267902	Up	0.00115642
												g__Neisseria	1.03935	Up	0.00142112
												g__Sagittula	-0.494744	Down	0.00190888
												g__Mycolicibacterium	-0.480133	Down	0.00230538
												g__Corynebacterium	0.689491	Up	0.0025623
												g__Octadecabacter	-0.410188	Down	0.00353752
												g__Rathayibacter	-0.277264	Down	0.00407171
												g__Bartonella	0.200218	Up	0.00417241
												g__Desulfobacula	-0.25831	Down	0.0088151
												g__Kitasatospora	-0.241884	Down	0.0137065
												g__Hymenobacter	0.264296	Up	0.014722
												g__Pantoea	-0.279532	Down	0.0153566
												g__Allochromatium	0.246736	Up	0.0155387
												g__Streptomyces	-0.183603	Down	0.0187723
												g__Pseudothermotoga	0.27209	Up	0.0212059
												g__Microbacterium	-0.281127	Down	0.0262059
												g__Desulfitobacterium	0.183603	Up	0.0308822
												g__Oerskovia	0.270793	Up	0.0321439
												g__Nostoc	0.217809	Up	0.0345294
												g__Providencia	0.140719	Up	0.0357374
												g__Ralstonia	-0.24601	Down	0.036345
												g__Comamonas	-0.226336	Down	0.0363876
												g__Leptospira	0.192229	Up	0.0444102
												g__Desulfomonile	-0.19548	Down	0.0454463
												g__Simkania	-0.181074	Down	0.0491862
