# Supplementary material for: Microbiome Landscapes in Squamous Cell Carcinoma Tissue Microenvironments: A Comparative Analysis
Source: Immun Inflamm Dis. 2026 Mar 17;14(3):e70406. doi: 10.1002/iid3.70406 (PMC13097533; doi:10.1002/iid3.70406)
Supplement: Supplementary file 4 — Table S2: Significantly different genera with AUROC > 0.6 in the validation cohort. Red represents equally significant differences in other cohorts. [file IID3-14-e70406-s003.xlsx]

## Sheet: Bacteria
CuSCC	AUROC	ESCC	AUROC	LSCC	AUROC	HNSCC	AUROC	CeSCC	AUROC
g__Anaerococcus	0.81	g__Octadecabacter	0.82	g__Leptospira	0.8	g__Sporolactobacillus	0.75	g__Thermodesulfobacterium	0.93
g__Mycobacterium	0.8	g__Herbaspirillum	0.81	g__Minicystis	0.77	g__Bartonella	0.74	g__Micromonospora	0.79
g__Sphingomonas	0.8	g__Chryseobacterium	0.79	g__Providencia	0.75	g__Moraxella	0.74	g__Runella	0.73
g__Clostridium	0.71	g__Anaerohalosphaera	0.78	g__Psychrobacillus	0.72	g__Bacillus	0.73	g__Anaerococcus	0.71
g__Ralstonia	0.7	g__Empedobacter	0.78	g__Francisella	0.71	g__Providencia	0.73	g__Peptoniphilus	0.71
g__Legionella	0.69	g__Massilia	0.77	g__Oceanisphaera	0.7	g__Allochromatium	0.71	g__Providencia	0.71
g__Bradyrhizobium	0.67	g__Methylobacterium	0.77	g__Virgibacillus	0.69	g__Burkholderia	0.71	g__Hydrogenophaga	0.68
g__Enterobacter	0.64	g__Veillonella	0.76	g__Desulfosporosinus	0.66	g__Octadecabacter	0.7	g__Legionella	0.68
g__Sphaerospermopsis	0.64	g__Rhodopseudomonas	0.73	Bacteria_NULL	0.65	g__Schaalia	0.7	g__Finegoldia	0.64
g__Finegoldia	0.63	g__Bacillus	0.72	g__Hafnia	0.65	g__Empedobacter	0.69	g__Sphingopyxis	0.64
g__Corynebacterium	0.63	g__Flavobacterium	0.7	g__Liberibacter	0.65	g__Corynebacterium	0.69	g__Bradyrhizobium	0.62
g__Lactobacillus	0.62	g__Treponema	0.7	g__Enterococcus	0.64	g__Veillonella	0.66	g__Massilia	0.61
g__Acinetobacter	0.62	g__Cellvibrio	0.67	g__Bartonella	0.63	g__Brevundimonas	0.65
g__Pseudomonas	0.62	g__Fusobacterium	0.67	g__Chlamydia	0.62	g__Cutibacterium	0.65
g__Salmonella	0.61	g__Lactobacillus	0.66	g__Streptomyces	0.62	g__Parvimonas	0.64
g__Shigella	0.61	g__Thermodesulfobacterium	0.66	g__Bradyrhizobium	0.62	g__Gemella	0.64
g__Vibrio	0.61	g__Filifactor	0.66	g__Halomonas	0.62	g__Sulfurimonas	0.64
g__Mycolicibacterium	0.6	g__Rummeliibacillus	0.66	g__Ilyobacter	0.62	g__Massilia	0.63
g__Rathayibacter	0.6	g__Leptotrichia	0.64	g__Pasteurella	0.61	g__Filifactor	0.63
		g__Lysobacter	0.63	g__Edwardsiella	0.61	g__Streptococcus	0.63
		g__Nocardioides	0.63	g__Sphaerospermopsis	0.6	g__Pseudomonas	0.63
		g__Mycolicibacterium	0.62	g__Parageobacillus	0.6	g__Alloactinosynnema	0.63
		g__Actinomyces	0.61			g__Ralstonia	0.62
		g__Deinococcus	0.61			g__Porphyromonas	0.62
		g__Serratia	0.61			g__Pasteurella	0.62
		g__Ralstonia	0.6			g__Urechidicola	0.62
		g__Haemophilus	0.6			g__Leptotrichia	0.61
		g__Morganella	0.6			g__Chitinophaga	0.61
						g__Kitasatospora	0.61
						g__Pseudothermotoga	0.61
						g__Rhodococcus	0.61
						g__Thalassotalea	0.61
						g__Dialister	0.6
						g__Comamonas	0.6
						g__Elizabethkingia	0.6
						g__Halorhodospira	0.6
						g__Pandoraea	0.6
						g__Spiroplasma	0.6
						g__Staphylococcus	0.6
						g__Winogradskyella	0.6
